# Supplementary material for: Designing Sustainable Hydrophilic Interfaces via Feature Selection from Molecular Descriptors and Time-Domain Nuclear Magnetic Resonance Relaxation Curves
Source: Polymers (Basel). 2024 Mar 15;16(6):824. doi: 10.3390/polym16060824 (PMC10975876; doi:10.3390/polym16060824)
Supplement: Supplementary file 1 [file polymers-16-00824-s001.zip]

Archive with 1 entries (1 files):
- polymers-2875018-supplementary.pdf
